# Supplementary material for: Numerical Investigation of Short-Channel Effects and RF Performance in Top-Gate In2O3 Thin-Film Transistors
Source: Micromachines (Basel). 2026 May 2;17(5):567. doi: 10.3390/mi17050567 (PMC13209046; doi:10.3390/mi17050567)
Supplement: Supplementary file 1 [file micromachines-17-00567-s001.zip]

Archive with 1 entries (1 files):
- micromachines-4259285-supplementary.pdf
